# Supplementary material for: Profylo: A Python Package for Phylogenetic Profile Comparison and Analysis
Source: J Mol Evol. 2025 Oct 29;93(6):806–19. doi: 10.1007/s00239-025-10280-6 (PMC12756282; doi:10.1007/s00239-025-10280-6)
Supplement: Supplementary file 1 — Supplementary file1 (XLSX 6 KB) [file 239_2025_10280_MOESM1_ESM.xlsx]

## Sheet: Feuille 1
	All pairs			Excludign in-paralogs pairs
Method	Eukaryota	Model	EukModel	Eukaryota	Model	EukModel
Cotransition	11602	5128.04	4543.67	325.18	340.52	266.79
Jaccard	2762.62	2462.73	2511.1	272.36	277.78	258.35
Pearson	2318.86	2519.96	2431.99	249.36	259.72	233.98
Hamming	2783.53	2844.99	3162	286.32	290.43	305.02
Mutual Information	2087.37	2076.48	2091.81	190.4	275.67	196.12
SVD 0.1	10267.7	5627.44	3746.8	487.7	287.17	204.41
SVD 0.2	10512.5	6943.12	5077.37	519.82	367.07	245.85
SVD 0.3	9851.58	6912.45	5949.87	515.67	372.77	259.64
SVD 0.4	9317.07	6838.54	6051.66	482.18	347.85	275.04
SVD 0.5	8935.25	6863.73	6054.66	433.25	325.62	284.92
SVD 0.6	8774.92	6800.68	6077.18	398.99	313.89	289.63
SVD 0.7	8701.43	6745.76	6066.91	377.15	305.29	288.01
SVD 0.8	8655.96	6682.31	6173.09	358.15	298.77	281.53
SVD 0.9	8589.54	6616.14	6136.54	349.62	293.05	276.84
PCS 1 0.3	11677	7439.02	7388.78	323.88	525.29	549.72
PCS 1 0.6	7385.01	6560.39	6251.8	257.09	328.93	344.22
PCS 1 0.9	4903.15	5260.39	4835.11	243.5	290.98	294.84
PCS 1.5 0.3	11468.1	7466.99	7415.98	346.03	512.74	549.24
PCS 1.5 0.6	7107.38	6282.8	6001.9	262.49	335.68	355.65
PCS 1.5 0.9	4766.78	5161.64	4757.95	246.33	303.74	285.49
PCS 2 0.3	11246	7389.95	7314.4	360.3	518.56	540.35
PCS 2 0.6	6895.19	6168.79	5859.92	262.25	339.49	356.56
PCS 2 0.9	4653.07	5095.72	4804.41	248.96	291	296.77
